# Supplementary material for: The Soundscape of Neonatal Intensive Care: A Mixed-Methods Study of the Parents’ Experience
Source: Children (Basel). 2021 Jul 27;8(8):644. doi: 10.3390/children8080644 (PMC8391440; doi:10.3390/children8080644)
Supplement: Supplementary file 1 [file children-08-00644-s001.zip]

Archive with 1 entries (1 files):
- children-1254391-supplementary.pdf
